# Supplementary material for: Dataset on c-Fos expression within components of corticostriatal thalamocortical circuits during the expression of a compulsive-like behavior in the female rabbit: Brain-behavior relationships
Source: Data Brief. 2020 Dec 30;34:106696. doi: 10.1016/j.dib.2020.106696 (PMC7807206; doi:10.1016/j.dib.2020.106696)
Supplement: Supplementary file 1 [file mmc1.xlsx]

## Sheet: Hoja1
rabbit ID	Lat enter	Cycles 0-30	Cycles 0-15	Cycles 16-30	InsideMean	InsideSD	Lat Dig	Dig	Dig 15	Dig 30	Deposit	Deposit 15	Deposit 30	OutsideMean	OutsideSD	CycleMean	CycleSD	InsideMax	Thal PV	Thal PVv	ThalRhRe	pHYPd	pHYPv	ACC	OFC	PL	IL	Premotor	Piriform	dCaud	mCaud	vCaud	dPut	mPut	vPut	Motor	Somatosensory
C14	46	15	8	6	110.14	59.73	210	10	5	5	12	5	5	33.36	12.17	129.43	64.91	207	74.6	80.6	41	50.2	28	106	287	218	128	219	273	108.8	317	159.7	103.7	149.2	68.2	673	395.09
H1	247	13	7	6	47.69	33.33	269	13	7	6	13	7	6	90.92	56.39	138	60.7	146	129.8	124.2	60.75	28.4	24.6	3	14	6	5	29	153	53.4	157.5	112.7	10.9	112.8	34.5	452	131.6
N414	87	8	5	3	152.25	75.12	189	7	4	3	7	4	3	60.13	33.37	212.38	80.07	309	20.2	19.4	3.15	1	8.7	8	0	5	102	4	155	43.2	69	151	12.1	63.2	99.6	279	297.56
R11	78	10	5	5	150	93.55	80	10	5	5	9	4	5	42	11.89	166	71.23	349	167.7	112.9	28.3	56.3	51.2	221	132	97	141	90	187	91.1	147	276.1	86.8	158.4	132.4	576	466.16
S1	56	18	8	10	30.89	27.3	176	14	6	8	18	8	10	61.88	38.82	90.41	55.18	77	146	209.7	55.35	77.2	71.4	47	12	72	47	85	70	109.8	187	119	104.6	173.6	179	627	484.23
